# Supplementary material for: Resistance Training Increases White Matter Density in Frail Elderly Women
Source: J Clin Med. 2023 Apr 4;12(7):2684. doi: 10.3390/jcm12072684 (PMC10094827; doi:10.3390/jcm12072684)
Supplement: Supplementary file 1 [file jcm-12-02684-s001.zip]

Archive with 1 entries (1 files):
- jcm-2217024-supplementary.pdf
